# Supplementary material for: Foot posture index and body composition measures in children with and without developmental coordination disorder
Source: PLoS One. 2022 Mar 14;17(3):e0265280. doi: 10.1371/journal.pone.0265280 (PMC8920180; doi:10.1371/journal.pone.0265280)
Supplement: S1 Dataset — (XLSX) [file pone.0265280.s001.xlsx]

## Sheet: Sheet1
Subject no	Age	Gender	Height (cm)	Body weight (kg)	Leg length (cm)	MABC Percentile	DCD Questionnaire	FPI_L_RF_1	FPI_L_RF_2	FPI_L_RF_3	FPI_L_FF_1	FPI_L_FF_2	FPI_L_FF_3	FPI_Left_total	FPI_R_RF_1	FPI_R_RF_2	FPI_R_RF_3	FPI_R_FF_1	FPI_R_FF_2	FPI_R_FF_3	FPI_right_total	DXA_bodycomp_Lleg_fatmass_g	DXA_bodycomp_Lleg_leanmass_g	DXA_bodycomp_Lleg_totalmass_g	DXA_bodycomp_Lleg_fat_percent	DXA_bodycomp_Rleg_fatmass_g	DXA_bodycomp_Rleg_leanmass_g	DXA_bodycomp_Rleg_totalmass_g	DXA_bodycomp_Rleg_fat_percent	DXA_bodycomp_total_fatmass_g	DXA_bodycomp_total_leanmass_g	DXA_bodycomp_total_totalmass_g	DXA_bodycomp_total_fat_percent	DXA_adipose_fatmass_height2_kgm2
1	7.3	Female	1.22	25	65	63	69	0	0	2	0	0	0	2	0	1	2	1	1	0	5	1556	2793.6	4463	34.9	1621	2987	4722	34.3	7495	17205.2	25412	29.5	5.04
2	7.49	Female	1.19	23.1	64	50	75	0	1	1	1	1	0	4	0	2	2	2	2	0	8	1508	2192	3828	39.4	1485	2309.5	3924	37.8	7345	15082.8	23245	31.6	5.19
3	9.48	Male	1.36	36.4	69	5	46	0	0	0	0	0	0	0	0	1	2	2	1	0	6	2838	3989.6	7008	40.5	2885	3911.5	6985	41.3	12704	22996.4	36728	34.6	6.82
4	7.6	Female	1.38	32.2	69	63	45	1	0	2	1	2	1	7	0	0	1	0	0	1	2	2589	3089.4	5826	44.4	2785	3280.1	6209	44.9	11638	20186.2	32592	35.7	6.11
5	7.59	Male	1.25	22.5	65	16	48	0	0	0	1	0	0	1	0	1	1	1	1	1	5	1381	2482.8	3994	34.6	1439	2476.5	4043	35.6	6410	15622.1	22799	28.1	4.07
6	9.17	Female	1.19	22.7	63	5	19	0	1	2	2	2	0	7	0	1	1	1	1	0	4	1743	2017.9	3867	45.1	1773	2193.9	4087	43.4	8491	13936.6	23174	36.6	6
7	7.48	Female	1.34	32.9	71	9	56	0	1	2	2	2	0	7	0	1	1	2	1	0	5	2844	3053	6042	47.1	2923	3232.1	6308	46.3	14076	18872.5	33769	41.7	7.84
8	8.09	Male	1.29	25.5	69	25	66	1	1	1	1	1	0	5	1	2	2	0	0	0	5	1571	2710.8	4422	35.5	1452	2878	4468	32.5	7824	17216	25891	30.2	4.74
9	9.47	Male	1.3	25.9	69	5	30	1	1	2	1	1	0	6	1	1	1	1	0	0	4	1637	2370.1	4142	39.5	1603	2530.2	4279	37.5	7973	17491.6	26420	30.2	4.72
10	6.56	Female	1.17	24.1	61	75	52	0	1	2	1	2	1	7	0	2	1	2	1	1	7	1772	2225.1	4122	43	1762	2451.2	4341	40.6	8651	14861.1	24339	35.5	6.37
11	9.53	Female	1.33	27.7	72	16	39	1	2	2	1	1	0	7	1	2	2	1	2	0	8	1927	2896.3	4978	38.7	2050	2958.6	5164	39.7	8759	18358.9	28051	31.2	4.95
12	8.24	Male	1.32	26	71	1	35	1	2	2	1	1	1	8	1	2	2	1	1	1	8	1161	3089.5	4390	26.4	1166	3399.5	4715	24.7	6043	19179.1	26120	23.1	3.49
13	6.9	Male	1.17	17.3	58	9	38	1	0	1	1	1	1	5	1	0	2	2	1	1	7	242	758.7	1036	23.3	217	818.5	1069	20.3	4060	12927	17677	23	2.99
14	8.69	Male	1.29	27.1	66	5	47	1	2	2	1	1	0	7	1	2	2	2	1	0	8	1865	3057.7	5057	36.9	1865	3057.7	5057	36.9	9237	18748.3	28811	32.1	5.59
15	6.15	Male	1.08	17.5	57	25	49	0	1	2	0	2	0	5	0	1	2	0	1	0	4	967	1600.1	2654	36.4	1080	1689.9	2864	37.7	5149	12065.1	17788	28.9	4.46
16	8.34	Male	1.21	22.6	60	9	45	1	2	2	1	1	0	7	2	2	2	1	1	0	8	1106	2321.9	3542	31.2	1201	2578.4	3896	30.8	5790	16296.8	22917	25.3	3.99
17	9.96	Female	1.4	33.5	79	25	56	1	1	1	1	1	1	6	2	1	2	1	0	1	7	2768	3401.6	6379	43.4	2835	3319.5	6364	44.5	12771	20161.8	34018	37.5	6.52
18	8.76	Male	1.25	22.6	68	25	72	0	0	1	0	1	0	2	0	0	1	0	2	0	3	1390	2316	3845	36.2	1372	2353.9	3866	35.5	6689	15321.1	22934	29.2	4.32
19	7.47	Male	1.29	24.9	64	37	67	0	1	0	0	0	0	1	0	1	0	1	0	0	2	1555	2445.6	4146	37.5	1515	2709.1	4370	34.7	6964	17412	25291	27.5	4.22
20	8.46	Male	1.26	24.5	64	25	69	0	1	1	0	1	0	3	0	1	1	0	1	0	3	1461	2550.5	4152	35.2	1432	2660.3	4236	33.8	7186	16826.2	24901	28.9	4.56
21	9.57	Male	1.42	31.65	73	5	69	0	1	1	1	1	1	5	0	1	2	1	2	1	7	1466	3857.9	5530	26.5	1489	4081.5	5776	25.8	7627	23196.2	31955	23.9	3.78
22	7.51	Male	1.31	39.3	64	9	46	0	0	1	1	1	1	4	0	1	1	1	1	1	5	2653	3126.7	5913	44.9	2910	3428.7	6481	44.9	16251	22515.6	39627	41	9.54
23	6.12	Female	1.09	18.1	56	37	54	1	1	2	2	1	0	7	1	1	2	2	1	0	7	1194	1611.8	2900	41.2	1207	1681.2	2984	40.5	5874	11690.5	18207	32.3	4.94
24	9.09	Male	1.37	43.8	67	9	51	0	0	2	1	1	0	4	0	0	1	1	1	0	3	3603	4332.1	8102	44.5	3611	4189.4	7973	45.3	19566	24031.6	44502	44	10.5
25	7.5	Male	1.27	26.6	65	25	35	0	1	1	0	1	0	3	0	1	1	0	2	0	4	1591	2848.9	4572	34.8	1746	2773.1	4646	37.6	7729	18209.1	26803	28.8	4.83
26	9.79	Male	1.48	41.9	71	2	34	0	0	1	0	1	0	2	0	0	0	0	1	0	1	3495	3556.4	7238	48.3	3599	3819.8	7607	47.3	17413	23605.6	42076	41.4	7.95
27	8.81	Female	1.38	30.2	75	16	53	1	0	2	1	1	0	5	1	0	2	1	1	0	5	3024	2946.3	6140	49.2	3153	2910.9	6241	50.5	12049	17857.8	30854	39.1	6.36
28	8.1	Male	1.39	34.3	69	25	46	1	0	2	0	1	0	4	1	0	1	0	1	0	3	2675	3065.9	5894	45.4	2523	3353.4	6030	41.8	12358	21449.5	34776	35.5	6.4
29	9.16	Male	1.36	29.3	65	50	74	0	0	2	0	1	0	3	1	0	2	0	2	0	5	2007	3271.1	5460	36.8	2028	3246.3	5458	37.2	8715	19961.8	29644	29.4	4.71
30	9	Male	1.33	28.6	60	1	46	0	0	1	0	1	0	2	1	0	2	1	2	0	6	2059	2131.2	4315	47.7	2304	2281.3	4722	48.8	10857	17021.3	28742	37.8	6.18
31	6.65	Male	1.26	24	59	37	42	1	1	2	1	2	0	7	1	1	2	1	2	0	7	1653	2341.6	4121	40.1	1725	2355.2	4210	41	7028	16549.5	24394	28.8	4.43
32	7.59	Male	1.12	18.7	60	25	72	0	2	2	1	1	1	7	0	1	1	2	1	1	6	858	1853.2	2806	30.6	999	1892	2991	33.4	4918	13315.3	18963	25.9	3.69
33	7.74	Male	1.24	20.5	54	1	50	0	0	1	0	0	0	1	0	0	0	0	0	0	0	1083	2075	3260	33.2	1044	2179.3	3319	31.5	5467	14616.3	20883	26.2	3.56
34	9.73	Male	1.52	43.7	74	5	55	1	2	1	1	1	1	7	1	0	0	0	0	0	1	3345	4024.3	7590	44.1	3365	4446.6	8050	41.8	17786	25527.7	44535	39.9	7.75
35	6.09	Male	1.23	22.5	60	9	66	0	1	1	1	1	1	5	1	2	2	2	2	1	10	1091	2440.5	3635	30	1179	2667.5	3957	29.8	5722	16499.3	23005	24.9	3.78
36	8.1	Male	1.27	23.7	60	1	28	1	2	2	1	1	1	8	1	2	2	1	1	1	8	520	1351.7	1924	27	520	1011.3	1579	32.9	7071	16205.6	23987	29.5	4.42
37	8.71	Female	1.28	25	68	37	74	0	1	1	0	1	0	3	0	1	1	0	1	0	3	1677	2647.3	4455	37.6	1844	2872.4	4860	37.9	8000	1655.2	25433	31.5	4.88
38	7.35	Female	1.19	21.5	62	75	69	1	1	1	0	1	0	4	1	1	1	0	1	0	4	1636	1999.6	3743	43.7	1744	1972.8	3833	45.5	7355	13863.3	21954	33.5	5.19
39	7.38	Male	1.33	28.5	62	16	42	0	1	1	1	0	0	3	1	1	1	1	1	0	5	1715	2949.7	4807	35.7	1812	3085	5051	35.9	8781	19424.8	29233	30	4.96
40	6.75	Male	1.2	21.4	54	9	53	1	2	0	2	1	0	6	1	1	1	0	0	0	3	1372	1967.8	3460	39.7	1383	2110	3617	38.2	6371	14707.9	21834	29.2	4.42
41	6.72	Male	1.22	20.2	60	9	54	1	2	1	1	1	1	7	1	2	1	1	1	1	7	963	2273.8	3356	28.7	904	2406.5	3424	26.4	5021	14825	20600	24.4	3.37
42	7.26	Male	1.24	24.1	61	50	69	1	0	0	2	1	0	4	1	0	0	2	1	0	4	1296	2263.9	3678	35.2	1308	2685.4	4124	31.7	6905	16725.2	24575	28.1	4.49
43	6.66	Female	1.17	25.6	63	9	24	1	0	0	0	0	0	1	1	0	0	0	0	0	1	1961	2080.7	4150	47.2	1927	2202.9	4241	45.4	10546	14753.7	26088	40.4	7.7
44	5.54	Male	1.16	21	52	1	18	0	0	1	0	0	0	1	0	1	1	0	0	0	2	1293	1728.4	3107	41.6	1395	1885.7	3383	41.2	6703	13722.8	21119	31.7	4.98
45	6.83	Male	1.15	18.6	55	75	69	0	1	1	0	1	0	3	0	0	0	0	0	0	0	1029	1940.8	3087	33.3	1093	1987.2	3197	34.2	5315	12784.5	18901	28.1	4.02
46	6.92	Male	1.11	19.1	52	95	70	1	0	0	1	1	0	3	1	0	0	1	1	0	3	993	1998.8	3099	32	1001	2040.7	3153	31.8	5348	13193.7	19302	27.7	4.34
47	8.08	Female	1.24	19.5	64	16	38	0	1	1	0	0	0	2	0	1	1	0	0	0	2	1389	1816.9	3327	41.7	1427	1836.7	3391	42.1	6601	12246.2	19628	33.6	4.33
48	7.63	Female	1.25	21.8	66	25	55	1	0	1	0	0	0	2	1	0	0	0	0	0	1	1392	2261.4	3796	36.7	1496	2231.6	3870	38.6	6625	14694	22149	29.9	4.24
49	7.96	Male	1.24	22.9	65	25	45	1	1	2	1	1	1	7	1	1	2	1	1	1	7	1380	2210.9	3719	37.1	1493	2279.4	3896	38.3	6923	15319.4	23126	29.9	4.5
50	9.83	Male	1.35	25.8	70	63	48	1	0	2	1	1	0	5	1	0	1	1	1	0	4	1220	3229	4614	26.4	1275	3276.3	4713	27.1	6186	19099.7	26221	23.6	3.42
51	7.83	Male	1.26	21.9	64	1	34	1	0	1	1	1	0	4	1	1	1	1	1	0	5	1315	2184.9	3612	36.4	1409	2260.2	3786	37.2	6525	15043.5	22315	29.2	4.11
52	9.37	Female	1.41	29.7	76	84	68	1	1	0	0	1	0	3	1	1	0	0	1	0	3	2092	3356.4	5642	37.1	2060	3482.5	5744	35.9	9544	19734.5	30325	31.5	4.8
53	7.58	Female	1.27	22.9	64	98	69	1	1	1	2	1	1	7	1	1	1	2	1	1	7	1644	2222.4	4005	41	1808	2287.5	4244	42.6	7863	14679.4	23345	33.7	4.91
54	7.88	Male	1.3	23.9	67	91	68	1	1	2	1	1	0	6	1	1	2	1	1	0	6	1531	2479.3	4140	37	1600	2453.6	4183	38.3	7981	15737.9	24549	32.5	4.76
55	7.27	Female	1.29	25	70	25	44	0	1	2	1	1	0	5	0	1	1	1	1	0	4	1591	2716.1	4447	35.8	1641	2619.4	4400	37.3	7509	17148.6	25533	29.4	4.51
56	6.41	Male	1.12	18.3	52	2	25	1	2	2	2	1	0	8	1	2	2	2	1	0	8	1168	1708.1	2974	39.3	1341	1733.5	3181	42.2	5970	12051.6	18726	31.9	4.76
57	6.93	Female	1.13	19.9	60	37	34	0	2	1	2	2	1	8	0	1	1	2	2	1	7	1327	1862.3	3306	40.1	1381	1849.1	3350	41.2	6480	12927.6	20134	32.2	5.12
58	9.28	Male	1.14	25	64	37	48	1	2	2	1	0	0	6	1	2	2	2	1	0	8	1128	2996.6	4269	26.4	1215	3080.7	4450	27.3	6277	18185.4	25369	24.7	3.63
59	6.53	Male	1.08	16.2	51	5	39	2	2	1	1	1	0	7	2	2	1	1	1	0	7	149	624.9	801	18.6	168	588.6	783	21.5	4552	11285.4	16440	27.7	3.9
60	7.91	Male	1.25	22.9	61	37	44	1	1	2	2	2	0	8	1	1	2	2	2	0	8	953	2656	3738	25.5	1148	2715.4	3997	28.7	5574	16956.9	23405	23.8	3.57
61	8.77	Male	1.39	32	71	2	22	1	2	2	2	1	1	9	1	2	2	2	1	1	9	1855	3611.4	5635	32.9	2092	3460	5722	36.6	9919	21575.2	32534	30.5	5.13
62	8.97	Male	1.24	22.8	61	0	27	2	2	1	2	2	0	9	2	2	1	2	2	0	9	613	1219.7	1908	32.1	521	817.8	1397	37.3	7787	14568.4	23231	33.5	5.06
63	8.04	Male	1.18	20.8	51	9	54	1	2	2	2	2	1	10	1	2	1	2	2	1	9	1349	1994.8	3447	39.1	1268	2019.5	3388	37.4	5961	14423.8	21072	28.3	4.28
64	9.75	Male	1.38	33.6	70	50	45	2	2	2	2	0	0	8	2	1	1	2	1	0	7	2097	3579.4	5831	36	2295	3810.8	6286	36.5	10842	22436.2	34329	31.6	5.69
65	8.61	Male	1.3	29.7	69	37	58	1	1	1	0	1	1	5	1	1	1	0	1	1	5	2336	2854.3	5344	43.7	2426	2890.3	5469	44.4	11057	18216.4	30226	36.6	6.59
66	8.31	Male	1.28	28	60	25	51	1	1	1	0	1	0	4	1	1	2	1	2	1	8	1833	2802.1	4761	38.5	1872	2970.9	4979	37.6	8986	18874.2	28695	31.3	5.48
67	7.16	Male	1.23	23.2	62	9	29	1	2	2	2	2	1	10	1	2	2	2	2	1	10	1212	2579.5	3903	31	1232	2558.6	3905	31.5	6286	16583.2	23624	26.6	4.16
68	9.51	Female	1.29	25.2	71	50	65	0	1	0	1	1	0	3	0	1	0	1	1	0	3	1745	2912.2	4803	36.3	1689	2899.4	4729	35.7	7870	16959	25709	30.6	4.77
69	9.05	Female	1.3	29.7	69	63	64	0	1	1	0	0	0	2	0	2	2	0	1	1	6	2207	2992.8	5356	41.2	2277	3060	5501	41.4	10518	18540.4	30105	34.9	6.27
70	8.93	Male	1.45	41.6	72	63	40	0	1	2	1	1	0	5	0	0	2	0	0	0	2	3228	5041.7	8486	38	3196	5237.4	8652	36.9	14061	27265.1	42550	33	6.69
71	6.66	Female	1.24	24.9	68	63	62	1	1	1	1	1	1	6	0	0	0	0	0	0	0	1632	2571.7	4342	37.6	1664	2636.9	4443	37.5	8526	15922.5	25323	33.7	5.59
72	9.23	Male	1.3	33.3	66	5	66	1	2	2	1	1	1	8	1	2	2	1	1	1	8	2753	3486.1	6406	43	2715	3689.4	6573	41.3	12274	20697.3	33974	36.1	7.26
73	9.66	Male	1.35	27.1	70	25	39	0	1	1	0	1	0	3	0	1	1	0	1	0	3	1388	2951.3	4473	31	1521	2966.2	4635	32.8	7286	19281.6	27547	26.4	4
74	8.82	Female	1.2	19.8	60	63	43	1	2	1	1	2	1	8	1	2	2	1	2	0	8	1149	2088.7	3371	34.1	1280	2048.8	3458	37	5664	13584.8	20116	28.2	3.97
75	7.13	Male	1.19	20.6	60	16	47	1	1	1	2	1	1	7	1	1	1	2	1	1	7	1127	2166.5	3411	33	1193	2145.8	3462	34.5	5741	14349.4	20886	27.5	4.05
76	7.85	Female	1.15	19.3	61	91	64	0	0	1	0	0	0	1	1	1	1	1	1	0	5	1269	1809.5	3186	39.8	1329	1837.9	3275	40.6	6129	12644.2	19475	31.5	4.63
77	6.92	Male	1.24	22.6	63	16	31	2	2	1	1	2	0	8	2	2	2	2	2	1	11	1410	2147.1	3673	38.4	1485	2254.7	3863	38.5	6990	15282	23094	30.3	4.55
78	7.04	Male	1.35	22.9	69	9	50	1	0	1	1	1	0	4	1	0	1	1	1	0	4	1354	2279.7	3786	35.8	1412	2241.5	3802	37.1	6553	15847.4	23304	28.1	3.62
79	9.17	Female	1.44	36	78	16	55	1	2	2	2	2	1	10	1	2	2	2	2	1	10	2725	4093.4	7011	38.9	2872	4071.6	7134	40.3	12650	22787.9	36587	34.6	6.1
80	8.2	Male	1.33	45.2	70	16	39	1	1	2	2	2	1	9	1	1	2	2	2	1	9	3524	3680.9	7342	48	3648	4062.2	7850	46.5	20497	24732.3	46154	44.4	11.6
81	7.65	Female	1.17	18.9	63	95	62	0	0	1	0	1	0	2	0	0	1	0	1	0	2	1163	1926.1	3198	36.4	1148	1952.6	3210	35.8	5652	12813.4	19169	29.5	4.13
82	7.55	Male	1.26	23.3	65	16	53	1	2	2	2	2	1	10	1	2	2	2	2	1	10	1189	2560.2	3872	30.7	1296	2593.2	4014	32.3	6377	16573.7	23819	26.8	4.05
83	8.92	Male	1.21	21.9	59	63	63	1	1	1	2	1	0	6	1	1	1	2	1	0	6	1392	2596.6	4109	33.9	1464	2530.7	4115	35.6	6180	15172.6	22123	27.9	4.22
84	7.21	Male	1.26	23.9	67	63	53	1	1	1	1	1	1	6	1	1	1	1	1	1	6	1481	2336.9	3947	37.5	1545	2371.3	4047	38.2	7632	15870.2	24383	31.3	4.81
85	8.93	Male	1.26	27.7	66	50	54	1	2	2	1	1	0	7	1	2	2	1	1	0	7	1949	2637.8	4724	41.3	2041	2605.9	4785	42.6	10182	17326.7	28285	36	6.41
86	7.38	Male	1.25	27.2	66	37	67	1	2	1	2	1	0	7	1	2	1	2	1	0	7	1796	2745.4	4669	38.5	1967	2658.2	4757	41.3	9334	17428.1	27590	33.8	5.93
87	7.23	Male	1.22	20.6	64	37	72	1	1	1	0	0	0	3	1	1	1	0	0	0	3	1278	1842.6	3236	39.5	1424	2024	3571	39.9	6316	13837.3	20903	30.2	4.28
88	5.71	Male	1.2	20.1	59	37	61	1	2	2	2	2	0	9	1	1	2	2	1	0	7	1132	1841.3	3092	36.6	1124	2074.1	3320	33.9	5761	13908.2	20488	28.1	4.03
89	6.48	Male	1.18	19.6	62	75	44	1	2	1	1	1	0	6	1	2	1	1	1	0	6	1266	1944.8	3314	38.2	1235	2096.4	3433	36	6132	13127.1	19954	30.7	4.44
90	8.39	Male	1.33	26.3	67	91	58	1	1	1	2	2	0	7	1	1	1	1	1	0	5	1477	2699	4347	34	1642	2617.5	4425	37.1	7328	18276.4	26649	27.5	4.14
91	6.11	Male	1.23	21.9	64	50	52	1	1	2	2	1	1	8	1	1	1	2	1	1	7	1572	1977.4	3670	42.8	1579	1940.6	3636	43.4	7588	13982.1	22279	34.1	5.02
92	8.27	Female	1.27	28.7	65	0	37	1	2	2	2	2	2	11	1	2	2	2	2	2	11	2660	3059.2	5847	45.5	2325	2629	5081	45.8	10845	17693.4	29269	37.1	6.72
93	7.6	Male	1.23	27.1	58	2	49	1	1	0	0	0	0	2	1	1	0	0	0	0	2	2005	2135.8	4243	47.2	2077	2231.2	4420	47	11556	15211.2	27446	42.1	7.7
94	9.91	Male	1.44	33.2	75	1	24	1	1	1	1	0	0	4	1	1	1	1	0	0	4	2385	2841.8	5368	44.4	2444	2981	5570	43.9	10844	19838.1	31577	34.3	5.19
95	7.09	Male	1.14	17.2	57	5	47	1	1	2	2	2	0	8	1	1	1	2	2	0	7	821	1707.1	2625	31.3	873	1692.4	2670	32.7	4606	12056.5	17430	26.4	3.58
96	7.18	Male	1.24	22.6	66	63	46	1	1	2	2	2	0	8	1	1	2	2	1	0	7	1466	2152.6	3747	39.1	1456	2258.5	3846	37.9	6546	15692.5	23092	28.3	4.26
97	8.22	Male	1.41	35.4	79	16	35	1	1	2	1	1	0	6	1	1	2	1	1	0	6	2745	3508.5	6407	42.8	2955	3420.7	6529	45.2	14172	20979.8	36064	39.3	7.13
98	7.72	Female	1.19	19.9	63	95	69	1	2	2	2	1	0	8	1	2	2	1	1	0	7	1164	2037.9	3309	35.2	1298	2017.6	3430	37.9	6312	13193.9	20255	31.2	4.5
99	8.68	Male	1.33	32	71	9	55	2	2	2	2	1	0	9	2	2	2	1	1	0	8	2393	3176.8	5722	41.8	2549	3183.3	5890	43.3	11941	19518.6	32375	36.9	6.75
100	8.21	Male	1.28	22.8	67	16	45	1	2	2	2	1	1	9	1	2	2	2	1	1	9	1339	2605.8	4096	32.7	1483	2641.6	4281	34.6	6449	15913.2	23327	27.6	3.97
101	8.68	Male	1.33	26.3	72	50	56	1	1	1	0	0	0	3	2	1	1	2	1	0	7	1840	2653.8	4638	39.7	1852	2936.5	4941	37.5	8570	17336.3	26810	32	4.88
102	6.38	Male	1.16	20.2	61	16	52	2	2	2	2	2	0	10	1	2	2	1	2	0	8	1046	1904.6	3038	34.4	1053	2124.5	3269	32.2	5942	14014.2	20647	28.8	4.42
103	9.05	Male	1.36	27.4	73	25	62	1	2	2	1	1	1	8	1	2	1	1	0	0	5	1335	3128.9	4608	29	1428	3219.6	4789	29.8	7100	19776.1	27860	25.5	3.84
104	9.48	Female	1.32	25.8	67	16	66	1	0	0	1	1	0	3	1	0	0	0	0	0	1	1944	2356.5	4449	43.7	2035	2231.4	4416	46.1	9942	15586.7	26320	37.8	5.71
105	9.62	Female	1.39	35.6	75	1	25	2	2	2	1	2	2	11	2	2	2	1	2	2	11	3360	3232.4	6762	49.7	3593	3125.8	6891	52.1	15457	19870	36256	42.6	8.06
106	7.09	Female	1.25	25.9	63	63	59	1	2	1	1	2	0	7	1	2	1	2	2	0	8	1747	2614.9	4499	38.8	1782	2680.4	4600	38.7	8214	17226.2	26367	31.2	5.26
107	8.25	Male	1.24	22.5	63	37	71	1	2	2	1	1	0	7	1	2	2	1	2	0	8	1038	2501.5	3659	28.4	1127	2542.5	3791	29.7	5944	16096	22850	26	3.87
108	8.22	Female	1.24	25.5	64	63	60	2	2	1	1	1	0	7	2	2	1	1	1	0	7	1609	2379.1	4114	39.1	1653	2404	4187	39.5	8657	16348.1	25846	33.5	5.68
109	8.22	Female	1.17	17.1	59	16	49	1	2	2	2	2	0	9	1	2	2	1	2	0	8	730	1677.5	2510	29.1	833	1748.7	2683	31.1	4557	12066	17334	26.3	3.33
110	8.45	Female	1.14	22.4	60	9	52	2	1	2	2	2	0	9	2	1	2	1	2	0	8	1720	2132.3	3965	43.4	1787	2259.2	4169	42.9	8138	13986.7	22872	35.6	6.26
111	7.23	Male	1.2	19.6	59	2	47	2	1	2	2	1	0	8	1	1	2	1	1	0	6	1100	1660.5	2871	38.3	1162	1758.5	3035	38.3	6213	12873	19869	31.3	4.31
112	9.8	Female	1.14	27.3	75	9	39	2	2	2	1	1	1	9	2	2	1	1	1	1	8	2128	2698.9	4991	42.6	2295	2697.6	5164	44.4	9798	17046.1	27814	35.2	5.34
113	9.96	Male	1.31	29.7	68	63	35	2	1	1	1	2	0	7	2	1	1	1	1	0	6	2245	2925.3	5312	42.3	2251	2846.8	5233	43	11038	18287.4	30162	36.6	6.48
114	8	Male	1.21	20.6	61	5	38	2	2	2	2	2	1	11	2	2	2	2	2	1	11	825	2258.5	3199	25.8	881	2368	3371	26.1	4826	15257.6	20896	23.1	3.3
115	8.56	Male	1.28	30.5	65	1	50	1	2	2	1	1	1	8	1	2	2	1	1	1	8	2080	2955.1	5156	40.3	2086	3082.7	5291	39.4	10747	19580.9	31163	34.5	6.61
116	8.07	Male	1.24	21.8	62	25	57	1	2	2	1	2	0	8	1	2	2	1	2	0	8	971	2259	3342	29	1086	2346.3	3547	30.6	5603	15649.7	22114	25.3	3.64
117	8.15	Female	1.26	19.9	69	16	61	1	0	1	1	0	0	3	1	0	1	0	0	0	2	1030	2492.5	3646	28.3	1084	2425.4	3629	29.9	5261	14127.1	20074	26.2	3.31
118	8.42	Male	1.27	23.8	66	63	53	1	2	2	1	1	0	7	1	2	2	1	1	0	7	1436	2598.7	4169	34.4	1549	2535.7	4223	36.7	7100	16159.8	24183	29.4	4.44
119	7.43	Male	1.29	23.1	71	9	37	2	2	2	2	2	1	11	2	2	2	1	2	0	9	1473	2282.4	3885	37.9	1575	2316.2	4027	39.1	7217	15255.3	23361	30.9	4.32
120	8.78	Male	1.36	28.4	73	25	36	1	1	1	1	1	0	5	1	1	1	2	1	0	6	2009	2812.6	4973	40.4	1941	3088.4	5182	37.5	9063	18943.8	28974	31.3	4.9
121	6.26	Male	1.07	16.9	53	5	36	1	2	1	1	1	0	6	1	2	1	1	1	0	6	1078	1361.3	2538	42.5	1190	1490.3	2776	42.9	5846	10624.1	17244	33.9	5.15
